# Supplementary material for: Investigation of Dearomatizing Spirocyclizations and Spirocycle Functionalization En Route to Spirocalcaridines A and B—Some Trials and Tribulations
Source: Molecules. 2025 Mar 3;30(5):1143. doi: 10.3390/molecules30051143 (PMC11902021; doi:10.3390/molecules30051143)
Supplement: Supplementary file 1 [file molecules-30-01143-s001.zip]

Archive with 1 entries (1 files):
- molecules-3493725-supplementary.pdf
